# Supplementary material for: The New Buffer Salt-Protected Sodium Butyrate Promotes Growth Performance by Improving Intestinal Histomorphology, Barrier Function, Antioxidative Capacity, and Microbiota Community of Broilers
Source: Biology (Basel). 2024 May 1;13(5):317. doi: 10.3390/biology13050317 (PMC11117952; doi:10.3390/biology13050317)
Supplement: Supplementary file 1 [file biology-13-00317-s001.zip]

Archive with 1 entries (1 files):
- biology-2961844-supplementary.pdf
